# Supplementary material for: Analysis-ready VCF at Biobank scale using Zarr
Source: Gigascience. 2025 Jun 2;14:giaf049. doi: 10.1093/gigascience/giaf049 (PMC12127038; doi:10.1093/gigascience/giaf049)
Supplement: giaf049_Supplemental_Files [file giaf049_supplemental_files.zip]

Archive with 10 entries (10 files):
- FigS1.pdf
- FigS10.pdf
- FigS2.pdf
- FigS3.pdf
- FigS4.pdf
- FigS5.pdf
- FigS6.pdf
- FigS7.pdf
- FigS8.pdf
- FigS9.pdf
